# Supplementary material for: Warming Up for Basketball: Comparing Traditional vs. Small-Sided Game Approaches in Youth Players
Source: Sports (Basel). 2025 Dec 15;13(12):452. doi: 10.3390/sports13120452 (PMC12737053; doi:10.3390/sports13120452)
Supplement: Supplementary file 1 [file sports-13-00452-s001.zip]

Archive with 1 entries (1 files):
- sports-3925733-supplementary.pdf
